# Supplementary material for: Cyanine-Doped Nanofiber Mats for Laser Tissue Bonding
Source: Nanomaterials (Basel). 2022 May 9;12(9):1613. doi: 10.3390/nano12091613 (PMC9105542; doi:10.3390/nano12091613)
Supplement: Supplementary file 1 [file nanomaterials-12-01613-s001.zip]

Archive with 1 entries (1 files):
- nanomaterials-1684404-supplementary.pdf
